# Supplementary material for: Distinct Outcomes of Oropharyngeal Squamous Cell Carcinoma Patients after Distant Failure According to p16 Status: Implication in Therapeutic Options
Source: Curr Oncol. 2021 Apr 29;28(3):1673–80. doi: 10.3390/curroncol28030156 (PMC8161744; doi:10.3390/curroncol28030156)
Supplement: Supplementary file 1 [file curroncol-28-00156-s001.zip]

Archive with 1 entries (1 files):
- curroncol-1176042-supplementary.pdf
